# Supplementary material for: Origins, Importance and Genetic Stability of the Prototype Strains Gilliam, Karp and Kato of Orientia tsutsugamushi
Source: Trop Med Infect Dis. 2019 Apr 30;4(2):75. doi: 10.3390/tropicalmed4020075 (PMC6631653; doi:10.3390/tropicalmed4020075)
Supplement: Supplementary file 1 [file tropicalmed-04-00075-s001.zip]

Archive with 5 entries (5 files):
- TMID Prototype strains revision-suppl 1.pdf
- TMID Prototype strains revision-Suppl Table 1REV.pdf
- TMID Prototype strains revision-Suppl Table 2REV.pdf
- TMID Prototype strains revision-Suppl Table 3REV.pdf
- TMID Prototype strains revision-Suppl Table 4REV.pdf
